# Supplementary material for: Germination Enhances Phytochemical Profiles of Perilla Seeds and Promotes Hair Growth via 5α-Reductase Inhibition and Growth Factor Pathways
Source: Biology (Basel). 2025 Jul 20;14(7):889. doi: 10.3390/biology14070889 (PMC12292940; doi:10.3390/biology14070889)
Supplement: Supplementary file 1 [file biology-14-00889-s001.zip]

Archive with 1 entries (1 files):
- biology-3718530-supplementary.pdf
